# Supplementary material for: Phylogeny Reconstruction with Alignment-Free Method That Corrects for Horizontal Gene Transfer
Source: PLoS Comput Biol. 2016 Jun 23;12(6):e1004985. doi: 10.1371/journal.pcbi.1004985 (PMC4918981; doi:10.1371/journal.pcbi.1004985)
Supplement: S1 Table — (XLSX) [file pcbi.1004985.s020.xlsx]

## Sheet: S1 Table
Distance to the Eisen-495 tree and Eisen-445 tree	Symmetric difference	Distance to the Eisen-73 tree and Eisen 71-tree	Symmetric difference
ST - raw	506	ST - raw	56
ST - pruned	426	ST - pruned	52
ST - pruned, ME	432	ST - pruned, ME	54
ST - pruned, ME, o=0	402	ST - pruned, ME, o=0	52
ST - pruned, ME, o=1	388	ST - pruned, ME, o=1	56
ST - pruned, ME, o=3	388	ST - pruned, ME, o=3	42
ST - pruned, ME, o=3, HGT	384	ST - o=3, HGT	50
ST - pruned, ME, o=5	388	ST - ME, o=5	38
ST - pruned, ME, o=5, HGT	390	ST - ME, o=5, HGT	38
ST - pruned, ME, o=7	404	ST - ME, o=7	42
ST - pruned, ME, o=7, HGT	404	ST - ME, o=7, HGT	42
ACS - raw	554	ACS - raw	58
ACS - pruned	480	ACS - pruned	56
ACS - pruned, ME	474	ACS - pruned, ME	50
ACS - pruned, ME, o=0	448	ACS - pruned, ME, o=0	46
ACS - pruned, ME, o=1	442	ACS - pruned, ME, o=1	46
ACS - pruned, ME, o=3	412	ACS - pruned, ME, o=3	36
ACS - pruned, ME, o=5	420	ACS - pruned, ME, o=5	34
ACS - pruned, ME, o=7	410	ACS - pruned, ME, o=7	34
CVTree - raw	676	CVTree - raw	64
CVTree - pruned	868	CVTree - pruned	60
CVTree - pruned, ME	868	CVTree - pruned, ME	62
CVTree - pruned, ME, o=0	856	CVTree - pruned, ME, o=0	42
CVTree - pruned, ME, o=1	856	CVTree - pruned, ME, o=1	44
CVTree - pruned, ME, o=3	838	CVTree - pruned, ME, o=3	34
CVTree - pruned, ME, o=5	832	CVTree - pruned, ME, o=5	34
CVTree - pruned, ME, o=7	830	CVTree - pruned, ME, o=7	34
D2 - raw	528	D2 - raw	50
D2 - pruned	458	D2 - pruned	44
D2 - pruned, ME	416	D2 - pruned, ME	36
D2 - pruned, ME, o=0	410	D2 - pruned, ME, o=0	42
D2 - pruned, ME, o=1	398	D2 - pruned, ME, o=1	40
D2 - pruned, ME, o=3	386	D2 - pruned, ME, o=3	32
D2 - pruned, ME, o=5	366	D2 - pruned, ME, o=5	34
D2 - pruned, ME, o=7	366	D2 - pruned, ME, o=7	32
kmacs - raw	524	kmacs - raw	50
kmacs - pruned	448	kmacs - pruned	48
kmacs - pruned, ME	440	kmacs - pruned, ME	48
kmacs - pruned, ME, o=0	414	kmacs - pruned, ME, o=0	44
kmacs - pruned, ME, o=1	408	kmacs - pruned, ME, o=1	44
kmacs - pruned, ME, o=3	390	kmacs - pruned, ME, o=3	36
kmacs - pruned, ME, o=5	372	kmacs - pruned, ME, o=5	34
kmacs - pruned, ME, o=7	350	kmacs - pruned, ME, o=7	32
spaced - raw	810	spaced - raw	88
spaced - pruned	720	spaced - pruned	80
spaced - pruned, ME	684	spaced - pruned, ME	76
spaced - pruned, ME, o=0	578	spaced - pruned, ME, o=0	66
spaced - pruned, ME, o=1	526	spaced - pruned, ME, o=1	66
spaced - pruned, ME, o=3	478	spaced - pruned, ME, o=3	64
spaced - pruned, ME, o=5	452	spaced - pruned, ME, o=5	56
spaced - pruned, ME, o=7	430	spaced - pruned, ME, o=7	46
		ALFRED_G - raw	56
		ALFRED_G - pruned	48
		ALFRED_G - pruned, ME	48
		ALFRED_G - pruned, ME, o=0	44
ALFRED-G - pruned, ME, o=5	390
ALFRED_G - pruned, ME, o=7	384	ALFRED_G - pruned, ME, o=7	34
